# Supplementary material for: NAC047/052/104 Synergistically Regulate the Dark-Induced Leaf Senescence in Non-Heading Chinese Cabbage
Source: Int J Mol Sci. 2025 Mar 6;26(5):2340. doi: 10.3390/ijms26052340 (PMC11900949; doi:10.3390/ijms26052340)
Supplement: Supplementary file 1 [file ijms-26-02340-s001.zip]

Archive with 1 entries (1 files):
- ijms-3436215-supplementary.pdf
